# Supplementary material for: Injectable hybrid inorganic nanoscaffold as rapid stem cell assembly template for cartilage repair
Source: Natl Sci Rev. 2022 Feb 28;9(4):nwac037. doi: 10.1093/nsr/nwac037 (PMC8998491; doi:10.1093/nsr/nwac037)
Supplement: nwac037_Supplemental_Files [file nwac037_supplemental_files.zip]

Archive with 4 entries (4 files):
- Supplementary_Movie_1.MOV
- Supplementary_Movie_2.MOV
- Supplementary_Movie_3.mp4
- Supporting_Information.docx
